# Supplementary material for: Plants as biofactories for production of the aphid sex pheromone nepetalactone
Source: Physiol Plant. 2025 Feb 16;177(1):e70110. doi: 10.1111/ppl.70110 (PMC11830648; doi:10.1111/ppl.70110)
Supplement: Supplementary file 2 — Table S1. 2A cloning & RT‐qPCR primers used in this project. Table S2. Gibson Assembly primers used in this project. Table S3. Golden Gate cloning primers used in this project. Table S4. MultiSite Gateway primers used in this project. [file PPL-177-e70110-s001.xlsx]

## Sheet: T1.2A cloning & RT-qPCR 
	2A cloning primers
attB-CrGES-F	GGGGACAAGTTTGTACAAAAAAGCAGGCTATGGCAGCCACAATTAGTAACC
CrGES-T2A-R	CGACGTCACCGCATGTTAGCAGACTTCCTCTGCCCTCTCCGCTTCCAAAACAAGGTGTAAAAAACAAAGC
T2A-PaGPPS-F	GAGGAAGTCTGCTAACATGCGGTGACGTCGAGGAGAATCCTGGACCTATGGCTTACAGTAGTATGGCAC
PaGPPS-attB-R	GGGGACCACTTTGTACAAGAAAGCTGGGTTCAGTTCTGTCTTTGTGCAATG
attB-G8O-F	GGGGACAAGTTTGTACAAAAAAGCAGGCTATGAGTCTCAAATTAGGCCAGATC
G8O-E2A-R	CATCTCCAGCCAATTTCAAGAGAGCATAATTAGTACACTGTCCGCTTCCAAGGGTGCTTGGTACAGCACG
E2A-8HGO-F	CTAATTATGCTCTCTTGAAATTGGCTGGAGATGTTGAGAGCAACCCTGGACCTATGACCAAGACCAATTCCCCTG
8HGO-P2A-R	CACGTCTCCAGCCTGCTTCAGCAGGCTGAAGTTAGTAGCTCCGCTTCCGAACTTGATAACAACTTTGAC
P2A-IS-F	CTTCAGCCTGCTGAAGCAGGCTGGAGACGTGGAGGAGAACCCTGGACCTATGAGTTGGTGGTGGAAGAGG
IS-attB-R	GGGGACCACTTTGTACAAGAAAGCTGGGTCTAAGGAATAAACCTATAATCC
	RT-qPCR primers
PaGPPS-F	GGTAAGCCTACAAACCACAAGG
PaGPPS-R	GTGCTCAAATGCAAATGAAAGA
G8O-F	AATCGGCAGAGGAAAAACAATA
G8O-R	GCGAGGAATTAAGAAGGGAACT
8HGO-F	ATTGAAGCAGCTTATGCAGTGA
8HGO-R	CTCTCCAAGTAGCACCAAAACC
IS-F	GATTGCCAAACAAATGCTACAA
IS-R	TGATTCCTGTTTGGAGACACAC
CrGES-F	AGGGCAAGGTGTCACTGAAG
CrGES-R	TCCTTTGCAGTTCCCAAATC

## Sheet: T2.Gibson Assembly 
	Gibson assembly primers
GPPS	35S::RecA_fwd	TCATCAAGACGATCTACCC
	GPPS_F	ACAGAATCATGGGGTACAACGGAATG
	GPPS_HIS_R	CATCATCAGTGGTGGTGGTGGTGGTGGTTCTGCCTGCTAGCGATATAGT
	GPPS_HIS_rbcs_F	AGGCAGAACCACCACCACCACCACCACTGATGATGATCCCCTTTCTGGAA
	GPPS_rbcs_R	GGGGACAACTTTTGTATACAAAG
GES	GES_35S::RecA_rev	GCTGCCATGATTCTGTCATCGAATTCAGAAC
	GES_fwd	ACAGAATCATGGCAGCCACAATTAGTAAC
	GES_rev	TGGTGGTGAAAACAAGGTGTAAAAAACAAAGC
	GES_HIS::NOS_fwd	ACCTTGTTTTCACCACCACCACCACCAC
	GES_HIS::NOS_rev	CCCGATCTAGTAACATAGATGACAC
G8O	G8O_35S::RecA_rev	TAATCCATGATTCTGTCATCGAATTCAGAAC
	G8O_fwd	ATGACAGAATCATGGATTACCTTACCATAATATTAACTTTAC
	G8O_rev	TTGTAGTCAAGGGTGCTTGGTACAGC
	G8O_FLAG::UBQ5_fwd	AGCACCCTTGACTACAAAGACGATGACGAC
	G8O_FLAG::UBQ5_rev	AATGCTCTCACAACTACGTTATAG
8HGO	8HGO_35S::RecA_rev	TTGGTCATGATTCTGTCATCGAATTCAGAAC
	8HGO_fwd	TGACAGAATCATGACCAAGACCAATTCCC
	8HGO_rev	TTGTAGTCGAACTTGATAACAACTTTGACAC
	8HGO_FLAG::H4_fwd	TATCAAGTTCGACTACAAAGACGATGACGAC
IS	IS_35S::RecA_rev	CAACTCATGATTCTGTCATCGAATTCAGAAC
	IS_fwd	TGACAGAATCATGAGTTGGTGGTGGAAGAGGTCC
	IS_rev	TATGGGTAAGGAATAAACCTATAATCCCTCATCTTATC
	IS_HA::H4_fwd	GGTTTATTCCTTACCCATACGATGTTCCAG
	H4_rev	CTTCTATTTAGATACAAAATTGAAGCAATTTTC
MLPL	attB1::MLPL_F	GGGGACAAGTTTGTACAAAAAAGCAGGCTATGGCTTCGAAGCTTGAAATAG
	attB2::MLPL_R	GGGGACCACTTTGTACAAGAAAGCTGGGTCTAATTTTGACATGTATGGTTC
	35S::MLPL_rev	TCAAGCTTCGAAGCCATCGTGTCCTCTCCAAATGAAATG
	RecA::MLPL_rev	TCAAGCTTCGAAGCCATGATTCTGTCATCGAATTCAGAAC
	MLPL_fwd	ATGGCTTCGAAGCTTGAAATAG
	MLPL::HA_rev	TATGGGTAATTTTGACATGTATGGTTCATGC
	MLPL::HA::H4_fwd	ACATGTCAAAATTACCCATACGATGTTCCAG
attB2::term_R	attB2_ UBQ5_R	GGGGACCACTTTGTACAAGAAAGCTGGGTAATGCTCTCACAACTACGTTATAGG
	attB2_ rbcs_R	GGGGACCACTTTGTACAAGAAAGCTGGGTTTATGAGGATAATTTAAAGGAGCC
	attB2_ H4_R	GGGGACCACTTTGTACAAGAAAGCTGGGTCTTCTATTTAGATACAAAATTGAAGC
	attB2_ NOS_R	GGGGACCACTTTGTACAAGAAAGCTGGGTCCCGATCTAGTAACATAGATG
	attB1::MLPL_F	GGGGACAAGTTTGTACAAAAAAGCAGGCTATGGCTTCGAAGCTTGAAATAG
	attB2::MLPL_R	GGGGACCACTTTGTACAAGAAAGCTGGGTCTAATTTTGACATGTATGGTTC
No RecA	35S_rev	CGTGTCCTCTCCAAATGAAATG
	35S::G8O_fwd	ATTTGGAGAGGACACGATGGATTACCTTACCATAATATTAACTTTAC
	35S::8HGO_fwd	ATTTGGAGAGGACACGATGACCAAGACCAATTCCC
	35S::IS_fwd	ATTTGGAGAGGACACGATGAGTTGGTGGTGGAAG

## Sheet: T3.Golden Gate Cloning
	Golden gate cloning
GG_35S::GPPS_fwd	GGCTACGGTCTCCACCTTCATCAAGACGATCTACCC
GG_GPPS::rbcs_rev	GGCTACGGTCTCGGATTATGAGGATAATTTAAAGGAGCC
GG_35S::GS_fwd	GGCTACGGTCTCGAATCATCAAGACGATCTACCC
GG_GS::NOS_rev	GGCTACGGTCTCGTAGATCGTCTTGATGACCCGATCTAGTAACATAGATGAC
GG_35S::G8O_fwd	GGCTACGGTCTCGTCTACCCGAGTAACAATCTC
GG_G8O::UBQ5_rev	GGCTACGGTCTCGCACAACTACGTTATAGGATGATTC
GG_35S::8HGO_fwd	GGCTACGGTCTCGTGTGAGAGCATTTCATCAAGACGATCTACCC
GG_8HGO::H4_rev	GGCTACGGTCTCTTTAGATACAAAATTGAAGCAATTTTC
GG_35S::IS_fwd	GGCTACGGTCTCTCTAAATAGAAGTCATCAAGACGATCTACCC
GG_IS::H4_rev	GGCTACGGTCTCCATCGTCTTGATGACTTCTATTTAGATACAAAATTGAAGCAATTTTC
GG_35S::MLPL_fwd	GGCTACGGTCTCCCGATCTACCCGAGTAACAATC
GG_MLPL::H4_rev	GGCTACGGTCTCTTTCTACTAGTCAGATCTCTTCTATTTAGATACAAAATTGAAGCAATTTTC
GG_CMV::BASTA_fwd	GGCTACGGTCTCTAGAAGGTAATTATCCAAGATGTAG
GG_BASTA::NOS_rev	GGCTACGGTCTCTATACTTATCTAGTAACATAGATGACACCG

## Sheet: T4.MultiSite Gateway 
	MultiSite Gateway cloning
attB1:35S_F	GGGGACAAGTTTGTACAAAAAAGCAGGCTTCATCAAGACGATCTACCCG
GS_NOS:attB5r_R	GGGGACAACTTTTGTATACAAAGTTGTCCCGATCTAGTAACATAGATG
attB5:35S_F	GGGGACAACTTTGTATACAAAAGTTGTCATCAAGACGATCTACCCG
H4:attB4_R	GGGGACAACTTTGTATAGAAAAGTTGGGTCTTCTATTTAGATACAAAATTGAAG
attBr:35S_F	GGGGACAACTTTTCTATACAAAGTTGTCATCAAGACGATCTACCCG
H4:attB3r	GGGGACAACTTTATTATACAAAGTTGCTTCTATTTAGATACAAAATTGAAG
attB3:CMV_F	GGGGACAACTTTGTATAATAAAGTTGAGATCTGACTAGTAGAAGGTAA
Basta_NOS:attB2_R	GGGGACCACTTTGTACAAGAAAGCTGGGTTTATCTAGTAACATAGATGACAC
